# Supplementary material for: ClinQC: a tool for quality control and cleaning of Sanger and NGS data in clinical research
Source: BMC Bioinformatics. 2016 Feb 2;17:56. doi: 10.1186/s12859-016-0915-y (PMC4735967; doi:10.1186/s12859-016-0915-y)
Supplement: Additional file 2: — ClinQCOptions_NGS file to specify all input files and parameters for Sanger sequencing data analysis. (TXT 2 kb) [file 12859_2016_915_MOESM2_ESM.txt]

##############################################################################################################
## ClinQC Options file (ClinQCOptions.txt)
##
## Note: This configuration file is used when user has expression data for parent1, parent2 and F1.
##
## This file sets the customizable options for running ClinQC. The options include the paths to the
## database cross reference files, paths to executables, annotation files and other parameters of the pipeline
##
## This file contains example parameter settings, which can be used to run the test data set
## provided with ClinQC. 
## For running ClinQC with your own data, the example parameter values have to be modified.
## Please note that only the input value but not the parameter name itself should be changed.
##
## Note: 1) Lines starting with # are comment lines. They do not need to be changed.
##       2) Parameter's name is case sensitive. The parameters can be changed
##          by replacing the values after the �=� sign.
##
##############################################################################################################


# Output directory: the name of the directory can be changed.

#OUTPUT_DIRECTORY = /ClinQC_1.0/sanger_output
OUTPUT_DIRECTORY = test_output/ngs_test

# Give the number of processors that should be used in ClinQC pipeline.
THREAD = 10


### Sequencing data quality and trimming parameters
Minimum_Base_Quality = 20
Minimum_Read_Length = 50
Maximum_Read_Length = 1000


##################################################################################################################################
#
#                                       Provide the experiment information files
#
##################################################################################################################################

### Target_File contains Sequencing information. (optional)
#Target_File = test_data/iontorrent/sff/test_target_file.txt
Target_File = test_data/illumina/Illumina_target_file.txt


### Provide the Primer and adapter sequences for trimming
#Primer_Adapter_File = test_data/iontorrent/sff/adapter_primer.txt


##############################################################################################################
#
# Third party software/tool executables
# Provide the full path to the third party executables to run the ClinQC pipeline.
#  
#
##############################################################################################################

###### FASTQC executables
#FASTQC = ClinQC_1.0/executables/FastQC/fastqc
FASTQC = executables/FastQC/fastqc


##### AlienTrimmer is used to trim the additional sequences (Adapters and Primers) and Homopolymers
#AlienTrimmer = ClinQC_1.0/executables/AlienTrimmer_0.4.0/src/AlienTrimmer.jar
AlienTrimmer = executables/AlienTrimmer_0.4.0/src/AlienTrimmer.jar


##### PRINSEQ to filter PCR duplicates and contamination filtering.
PRINSEQ = executables/prinseq-lite-0.20.4/prinseq-lite.pl
