# Supplementary material for: ClinQC: a tool for quality control and cleaning of Sanger and NGS data in clinical research
Source: BMC Bioinformatics. 2016 Feb 2;17:56. doi: 10.1186/s12859-016-0915-y (PMC4735967; doi:10.1186/s12859-016-0915-y)
Supplement: Additional file 3: — Target file (mandatory input file) to run ClinQC. (TXT 1 kb) [file 12859_2016_915_MOESM3_ESM.txt]

Patient_Id	Family_Id	Assay_Id	Lab_Analysis_Date	Platform	Seq_System	Read_Type	File_Path	File_Format	Barcode
p000001	F001	AS454	2014-02-06_14-16-39	Roche	GS Junior	Single-End	test_data/454/fasta_qual/test1.fna;data/test_data/454/fasta_qual/test1.qual	fasta;qual	ACGAGTGCGT
p000002	F001	AS454	2014-02-06_14-16-39	Roche	GS Junior	Single-End	test_data/454/fasta_qual/test1.fna;data/test_data/454/fasta_qual/test1.qual	fasta;qual	ACGCTCGACA
p000003	F001	AS454	2014-02-06_14-16-39	Roche	GS Junior	Single-End	test_data/454/fasta_qual/test1.fna;data/test_data/454/fasta_qual/test1.qual	fasta;qual	AGACGCACTC
p000004	F001	AS454	2014-02-06_14-16-39	Roche	GS Junior	Single-End	test_data/454/fasta_qual/test1.fna;data/test_data/454/fasta_qual/test1.qual	fasta;qual	AGCACTGTAG
p000005	F001	AS454	2014-02-06_14-16-39	Roche	GS Junior	Single-End	test_data/454/fasta_qual/test1.fna;data/test_data/454/fasta_qual/test1.qual	fasta;qual	ATCAGACACG
p000006	F001	AS454	2014-02-06_14-16-39	Roche	GS Junior	Single-End	test_data/454/fasta_qual/test1.fna;data/test_data/454/fasta_qual/test1.qual	fasta;qual	ATATCGCGAG
