# Supplementary material for: ClinQC: a tool for quality control and cleaning of Sanger and NGS data in clinical research
Source: BMC Bioinformatics. 2016 Feb 2;17:56. doi: 10.1186/s12859-016-0915-y (PMC4735967; doi:10.1186/s12859-016-0915-y)
Supplement: Additional file 4: — Adapter-Primer file (optional input file) to perform adapters and PCR primers trimming. (TXT 1 kb) [file 12859_2016_915_MOESM4_ESM.txt]

Feature_Type	Id	Forward_Sequence	Reverse_Sequence
primer	BR1M13_Ex2	GCTGGAAGAAAAGCCAAAATGC	GGGTTGGCAGCAATATGTGAAA
primer	BR1ABI_Ex3	TCTGAGAAAGAATGAAATGGAGTTGGA	TGCACCCACAGTGATAGTGCAGA
primer	BR1M13_Ex5	CTTCCAACCTAGCATCATTACCA	GTTGTGAGATTATCTTTTCATGGC
primer	BR1ABI_Ex6	AAGGTGTGAGACCAGTGGGAGTAATTT	TGCAATGCATTATATCTGCTGTGGAT
primer	BR1ABI_Ex7_1	TTCGGGTTCACTCTGTAGAAGTCTTT	GGTGTGTCATTTGTTTAATTTGTGTGC
primer	BR1ABI_Ex7_2	CAATGCTCAATAAAGAGATGTTGCCA	CATAGGGTTTCTCTTGGTTTCTTTGA
primer	BR1ABI_Ex8	TCTTCAAGGTGGGAACTGCGTC	GGTCTCACTCTGTTGCTTATGCTGG
primer	BR1ABI_Ex9	CACCAAATCCCAAGTCGTGTG	CGAAGCCCATGCCTTTAACCA
primer	BR1ABI_Ex10	TGGGTTGTAAAGGTCCCAAATGGT	CTGCCTCCCAGGTTGAAGCC
primer	BR1ABI_Ex11a	TCTCTAGGATTCTCTGAGCATGGCA	TGGTTGATTTCCACCTCCAAGG
primer	BR1ABI_Ex11b	GGAGGCTTGCCTTCTTCCGA	CATGCCAGCTCATTACAGCATGA
adapter	BR1M13_Ex2	CGAGTTCCATATTGCTTATACTGCTGC	GGGAGTCTGAATCAAATGCCAAAG
adapter	BR1ABI_Ex3	GGTTTCTGCTGTGCCTGACTGG	TGATAAATCAGGGAACTAACCAAACGG
adapter	BR1M13_Ex5	TCAAATGCTGCACACTGACTCACA	TGAGGAGGAAGTCTTCTACCAGGCA
adapter	BR1ABI_Ex6	GTGGTTAACTTCATGTCCCAATGGA	TGCCAGTCAGGCACAGCAGA
adapter	BR1ABI_Ex7_1	GAGCCTCCTTTGATACTACATTTGGCA	TGTGAGTCAGTGTGCAGCATTTG
adapter	BR1ABI_Ex7_2	GGCCCTCTGTTTCTACCTAGTTCTGC	TTCTCTGCCCACTCTGGGTCC
adapter	BR1ABI_Ex8	TGTGTATGGGTGAAAGGGCTAGGA	TCACCTGAAAGAGAAATGGGAAATGA
adapter	BR1ABI_Ex9	CAAGTGTTGGAAGCAGGGAAGC	CAGAACTAGGTAGAAACAGAGGGCCA
adapter	BR1ABI_Ex10	TCACTCAGACCAACTCCCTGGC	GGAGTCCTAGCCCTTTCACCCA
adapter	BR1ABI_Ex11a	GCACCTTAGGAGGAACATGTTTCAAG	GCTTCCCTGCTTCCAACACTTGTTAT
adapter	BR1ABI_Ex11b	TAGGCTGTGTGTGCGCGTGT	TCCTTCACACAGCTAGGACGTCATCT
